# Supplementary material for: Gait Asymmetry in Arm Swing and Foot Progression Angle of Knee Osteoarthritis
Source: J Clin Med. 2026 Jul 9;15(14):5360. doi: 10.3390/jcm15145360 (PMC13410256; doi:10.3390/jcm15145360)
Supplement: Supplementary file 1 [file jcm-15-05360-s001.zip]

Archive with 1 entries (1 files):
- jcm-4351488-supplementary.pdf
